# Supplementary material for: miR-21-Mediated Endothelial Senescence and Dysfunction Are Involved in Cigarette Smoke-Induced Pulmonary Hypertension through Activation of PI3K/AKT/mTOR Signaling
Source: Toxics. 2024 May 29;12(6):396. doi: 10.3390/toxics12060396 (PMC11209295; doi:10.3390/toxics12060396)
Supplement: Supplementary file 1 [file toxics-12-00396-s001.zip]

Archive with 1 entries (1 files):
- toxics-3002527-supplementary.pdf
